# Supplementary material for: Identification and Analysis of the GMC Oxidoreductase Family Genes in Cnaphalocrocis medinalis and Their Response to Spinetoram
Source: Insects. 2025 Dec 15;16(12):1272. doi: 10.3390/insects16121272 (PMC12734113; doi:10.3390/insects16121272)
Supplement: Supplementary file 1 [file insects-16-01272-s001.zip]

Archive with 1 entries (1 files):
- insects-3995187-supplementary.fasta
